# Supplementary material for: Transport Property of Wrinkled Graphene Nanoribbon Tuned by Spin-Polarized Gate Made of Vanadium-Benzene Nanowire
Source: Nanomaterials (Basel). 2023 Aug 7;13(15):2270. doi: 10.3390/nano13152270 (PMC10421401; doi:10.3390/nano13152270)
Supplement: Supplementary file 1 [file nanomaterials-13-02270-s001.zip]

Archive with 1 entries (1 files):
- nanomaterials-2436218-supplementary.pdf
